# Supplementary material for: Ccrk-Mak/Ick signaling is a ciliary transport regulator essential for retinal photoreceptor survival
Source: Life Sci Alliance. 2024 Sep 18;7(11):e202402880. doi: 10.26508/lsa.202402880 (PMC11412320; doi:10.26508/lsa.202402880)
Supplement: Supplementary file 1 [file LSA-2024-02880_TableS1.xlsx]

## Sheet: Sheet1
	Table S1. Primer sequences
	Experiments	Primer name	Sequence (5' to 3')
	Ccrk flox genotyping	CCRK-loxP-PCR-51	CAGCAACCACATGGTGGCTCACAACCATCCA
		CCRK-loxP-PCR-32	CTATTCTGTCCCGTGCTCCTGCAACCT
	Ccrk −/− genotyping	CCRK-loxP-PCR-51	CAGCAACCACATGGTGGCTCACAACCATCCA
		CCRK-loxP-PCR-32	CTATTCTGTCCCGTGCTCCTGCAACCT
		CCRK-KO-PCR-31	AGAAGCCTCTCACCTGAGACTAGCCTC
	RT-PCR	mCdkl5-RT-PCR-51	CACTGGTGCCACAAGAACGACATCGTC
		mCdkl5-RT-PCR-31	AGATGGAAGTGGTCCTAGCACCTTCTG
		β-actin-F	CGTGCGTGACATCAAAGAGAA
		β-actin-R	TGGATGCCACAGGATTCCAT
		hMAK-RT-PCR-51	GTGGGCTGTTGGAAGTATCATGGCTGA
		hMAK-RT-PCR-31	TAGAGGATGCCAGCTGGTATCCTTCTG
		hICK-RT-PCR-51	GGAAGAAGCATTGAGTCTGGGGAGCTG
		hICK-RT-PCR-31	TTCTGGTCCCATGCAGAGGAGGTTCTC
		human beta-actin RT-PCR-51	CACCACACCTTCTACAATGAGCTG
		human beta-actin RT-PCR-31	GAGTCCATCACGATGCCAGTGGTA
		mCcrk-RT-PCR-51	GATGGTATTCCTAACCAGGCCCTCAGA
		mCcrk-RT-PCR-31	CCGATGCACAATGTTGTTGGCATGGCA
		mTbc1d32-RT-PCR-51	CTGGCTATGACACGGTTGTTCAGCATG
		mTbc1d32-RT-PCR-31	TGATTGAAGGAGGAGTCACTGTCGGAG
		hCCRK-RT-PCR-51	CACGGCATCGTCTTCAAGGCCAAGCAC
		hCCRK-RT-PCR-31	TCCACCGTGTGGGAACACAGCCTTCAG
		hTBC1D32-RT-PCR-51	TCAGGGTGAAGAATGCGGCTATGATAC
		hTBC1D32-RT-PCR-31	CACTATCAGAGCAATTGTCTGTGCGGT
	In situ hybridization	mCcrk-ORF-SalI-51	TGTCGACATGGACCAGTATTGCATCCTCGGTCGCA
		mCcrk-ORF-NotI-31	TGCGGCCGCTCACCCCTCTGGGATGAAGGGCCGAATC
	AAV titration	human_RK_promoter-QPCR-51	TTGTCCTTCTCAGGGGAAAAGTG
		human_RK_promoter-QPCR-31	TGGCAAGAAGGTGCTAGAAAAAGA
	Construct
	pCAG-FLAG-mouse Mok	mMok-ORF-XhoI-51	TCTCGAGATGAAGAACTACAAAGCAATTGGCAAG
		mMok-ORF-NotI-31	TGCGGCCGCTCAGTATTCGCCCCCTTTCCTGTTGA
	pCAG-FLAG-mouse Cdkl1	Cdkl1-51	GAATTCGCCACCATGGAAAAATATGAAAAAATTGGAAAGATTGGAG
		Cdkl1-31	CTCGAGAATATTTGGAAAATGGTAGTTAAATCTCTTG
	pCAG-FLAG-mouse Cdkl2	Cdkl2-51	CTCGAGGCCACCATGGAGAAGTACGAGAACCTAGGATTGGT
		Cdkl2-31	CTCGAGGTGTTGGTGTTCCATCCGAGGCAAATCAGC
	pCAG-FLAG-mouse Cdkl3	Cdkl3-51	CTCGAGGCCACCATGGAGATGTATGAAACCCTTGGAAAAGTG
		Cdkl3-31	CTCGAGAATTCTTCCCCTCACAATCGCCATCTCCA
	pCAG-FLAG-mouse Cdkl4	Cdkl4-51	CTCGAGGCCACCATGGAAAAGTATGAAAAGCTAGCTAAGATC
		Cdkl4-31	CTCGAGAATGTTTGGAAGATGATCGAACTTTAACTG
	pCAG-FLAG-mouse Cdkl5	Cdkl5-51+AAA	AAAGAATTCGCCACCATGAAGATTCCTAACATTGGTAATGTGATG
		Cdkl5-31+AAA	AAAGAATTCCTGTTTCCATTTCTCATGGGATGCCAAG
		Cdkl5-2407	AGAGTGCCATCTCCACGACCAGACAATTCT
		Cdkl5-31 A+NotI+AAA	AAAGCGGCCGCACTGTTTCCATTTCTCATGGGATGCCAAG
	pCAG-HA-mouse Cdkl5	Cdkl5-51 EcoRI N-HA	AAAGAATTCGATGAAGATTCCTAACATTGGTAATGTGATG
		Cdkl5-31 NotI N-HA	AAAGCGGCCGCTCACTGTTTCCATTTCTCATGGGATGCCA
	pCAG-FLAG-mouse Gsk3a	mGsk3a-ORF-SalI-51	TGTCGACATGAGCGGCGGCGGGCCTTCGGGAG
		mGsk3a-ORF-NotI-31	TGCGGCCGCTCAGGAAGAGCTAGCGAGGGTAGCA
	pCAG-FLAG-mouse Gsk3b	mGsk3b-ORF-SalI-51	TGTCGACATGTCGGGGCGACCGAGAACCACCTC
		mGsk3b-ORF-NotI-31	TGCGGCCGCTCAGGTGGAGTTGGAAGCTGATGCA
	pCAG-FLAG-mouse Dync2li1	mDync2li1-ORF-XhoI-51	TCTCGAGATGCCCAGTGAAACTCTCTGGGAAATC
		mDync2li1-ORF-NotI-31	TGCGGCCGCTCAGGAGTCCAGCTCGATTTGCTTCCA
	pCAG-FLAG-mouse Ccrk	mCcrk-ORF-SalI-51	TGTCGACATGGACCAGTATTGCATCCTCGGTCGCA
		mCcrk-ORF-NotI-31	TGCGGCCGCTCACCCCTCTGGGATGAAGGGCCGAATC
	pCAG-mouse Ccrk	mCcrk-kozak-ORF-SalI-51	GGGGTCGACGCCACCATGGACCAGTATTGCATCCTCGGTCGCA
		mCcrk-ORF-NotI-31	TGCGGCCGCTCACCCCTCTGGGATGAAGGGCCGAATC
	pCAG-HA-human MAK	hMAK-ORF-XhoI-51	TCTCGAGATGAACCGATACACAACCATGAGACAG
		hMAK-ORF-NotI-31	TGCGGCCGCCTACCGGTGGCCTCCATACTTGGCCAC
	pCAG-FLAG-mouse Ick T157A	mIck-Y159-51-WT	GACTATGTGTCTACTAGATGGTAC
		mIck-T157A-31	GGCGTACGGAGGTCTTGATCGGAT
	pAAV-RK-FLAG-mouse Ick	mIck-ORF-ClaI(x)-infu-51	GACAAGGACATCGAAATGAATAGATACACAACGATCAAG
		mIck-ORF-ClaI-infu-31	ATCAAGCTTATCGATTCACCGCCGGGATGGGTACTTGGA
